# Supplementary material for: Immune-Related Long Non-coding RNA Signature and Clinical Nomogram to Evaluate Survival of Patients Suffering Esophageal Squamous Cell Carcinoma
Source: Front Cell Dev Biol. 2021 Mar 4;9:641960. doi: 10.3389/fcell.2021.641960 (PMC7969885; doi:10.3389/fcell.2021.641960)
Supplement: Supplementary Table 8 — 14 lncRNAs significantly related to prognosis of ESCC obtained by univariate analysis. [file Table_8.xls]

gene	HR	z	pvalue
MAMDC2-AS1	2.02261866	4.386889485	1.15E-05
SMC5-AS1	1.437583523	3.574407106	0.000351022
CASC8	0.734171988	-2.948766285	0.003190452
LINC02159	0.777041945	-2.839998735	0.004511371
LINC01711	1.522054702	2.82982142	0.004657399
SSTR5-AS1	0.763562076	-2.578168602	0.009932552
LINC02065	1.345386849	2.412251002	0.015854363
LINC01749	0.742168965	-2.383495975	0.017149072
AC112721.1	1.185475123	2.3638118	0.018087999
LINC01828	0.568598568	-2.291198513	0.021951935
LINC00626	1.153014283	2.232329439	0.025593198
MIR100HG	1.225749468	2.216076602	0.026686256
ACTN1-AS1	1.206120083	2.008756549	0.044562958
LINC01124	1.151280216	1.983242981	0.047340295
